# Supplementary material for: The Human Aspect of Horse Care: How the COVID-19 Pandemic Impacted the Wellbeing of Equestrian Industry Stakeholders
Source: Animals (Basel). 2021 Jul 22;11(8):2163. doi: 10.3390/ani11082163 (PMC8388490; doi:10.3390/ani11082163)
Supplement: Supplementary file 1 [file animals-11-02163-s001.zip]

Archive with 1 entries (1 files):
- animals-1299009-supplementary.pdf
